# Supplementary material for: A mannitol/sorbitol receptor stimulates dietary intake in Tribolium castaneum
Source: PLoS One. 2017 Oct 12;12(10):e0186420. doi: 10.1371/journal.pone.0186420 (PMC5638539; doi:10.1371/journal.pone.0186420)
Supplement: S2 File — (XLSX) [file pone.0186420.s012.xlsx]

## Sheet: 1_Fig
gypsum (mg)
male	female		water	Sor	Tre	Glu	Suc	Mal	Fru	Man
0.08	0.09		0.01	0.31	0.31	0.41	0.51	0.55	0.52	0.55
0.06	0.04		0.09	0.28	0.33	0.39	0.5	0.51	0.47	0.82
0.09	0.08		0.02	0.28	0.26	0.32	0.46	0.48	0.37	0.58
0.05	0.1		0.05	0.24	0.41	0.33	0.35	0.49	0.39	0.61
0	0.07		0.06	0.24	0.32	0.38	0.49	0.39	0.55	0.64
0.07	0.05		0.06	0.18	0.34	0.25	0.55	0.42	0.52	0.61
0.05	0.06		0.08	0.23	0.41	0.22	0.51	0.41	0.49	0.73
0.08	0.08		0.09	0.18	0.32	0.39	0.39	0.41	0.53	0.55
0.06	0.07		0.08	0.29	0.25	0.45	0.49	0.54	0.54	0.47
0.06	0.09		0.1	0.31	0.29	0.41	0.51	0.48	0.55	0.52

## Sheet: 3_Fig
	TcGr20	water
sec	µA	µA
0.002	0.232666	-0.485321
2.002	0.234314	-0.469666
4.002	0.236298	-0.464813
6.002	0.237518	-0.461975
8.002	0.234619	-0.451874
10.002	0.23468	-0.443512
12.002	0.235626	-0.43222
14.002	0.234497	-0.441772
16.002	0.233765	-0.439392
18.002	0.235382	-0.432831
20.002	0.236237	-0.428406
22.002	0.236572	-0.421723
24.002	0.23465	-0.422516
26.002	0.205658	-0.421143
28.002	0.0853882	-0.423706
30.002	0.00894166	-0.423126
32.002	-0.00128173	-0.427734
34.002	-0.000793459	-0.427857
36.002	0.00927734	-0.419495
38.002	0.0218506	-0.419373
40.002	0.0409546	-0.424133
42.002	0.0588989	-0.422821
44.002	0.0708313	-0.426972
46.002	0.0835266	-0.425201
48.002	0.0867005	-0.420441
50.002	0.0967408	-0.415588
52.002	0.103912	-0.41275
54.002	0.101074	-0.41684
56.002	0.0829773	-0.419098
58.002	0.0948792	-0.419556
60.002	0.103271	-0.423981
62.002	0.108368	-0.429199
64.002	0.117004	-0.422333
66.002	0.120514	-0.412354
68.002	0.122894	-0.422669
70.002	0.128601	-0.428436
72.002	0.133026	-0.430603
74.002	0.137665	-0.437317
76.002	0.139496	-0.450592
78.002	0.143799	-0.456726
80.002	0.148193	-0.460541
82.002	0.147827	-0.457092
84.002	0.151245	-0.460876
86.002	0.152985	-0.46579
88.002	0.157593	-0.474487
90.002	0.160217	-0.469055
92.002	0.16214	-0.465424
94.002	0.163788	-0.469299
96.002	0.165405	-0.470764
98.002	0.170441	-0.470154
100.002	0.173584	-0.469177
102.002	0.174896	-0.459839
104.002	0.179077	-0.474701
106.002	0.180054	-0.469025
108.002	0.180908	-0.477722
110.002	0.18512	-0.475555
112.002	0.182037	-0.473328
114.002	0.182312	-0.475555
116.002	0.182953	-0.478943
118.002	0.186798	-0.479248
120.002	0.190247	-0.467102
122.002	0.191193	-0.468048
124.002	0.193268	-0.47464
126.002	0.193512	-0.478577
128.002	0.194733	-0.479797
130.002	0.19455	-0.48465
132.002	0.195068	-0.490234
134.002	0.196167	-0.491119
136.002	0.197601	-0.498016
138.002	0.199768	-0.492371
140.002	0.200439	-0.486359
142.002	0.202454	-0.486023
144.002	0.199127	-0.488922
146.002	0.202118	-0.491028
148.002	0.201752	-0.488464
150.002	0.204102	-0.487701
152.002	0.201233	-0.479248
154.002	0.203033	-0.480713
156.002	0.20224	-0.473938
158.002	0.204804	-0.468353
160.002	0.20221	-0.470276
162.002	0.203522	-0.480591
164.002	0.20285	-0.485993
166.002	0.203095	-0.491516
168.002	0.204285	-0.491516
170.002	0.20047	-0.496002
172.002	0.203339	-0.499786
174.002	0.201782	-0.502502
176.002	0.19986	-0.506043
178.002	0.20108	-0.508484
180.002	0.202087	-0.508331
182.002	0.199921	-0.501556
184.002	0.199615	-0.493347
186.002	0.197876	-0.495117
188.002	0.199677	-0.499603
190.002	0.199646	-0.497284
192.002	0.197021	-0.499542
194.002	0.197357	-0.501709
196.002	0.198761	-0.500244
198.002	0.197815	-0.55011
200.002	0.200287	-0.520081
202.002	0.200378	-0.485962
204.002	0.198761	-0.464813
206.002	0.200958	-0.473816
208.002	0.200195	-0.487183
210.002	0.197998	-0.50116
212.002	0.199982	-0.509125
214.002	0.199799	-0.516266
216.002	0.199738	-0.521606
218.002	0.201782	-0.526703
220.002	0.199677	-0.54129
222.002	0.200928	-0.516479
224.002	0.202271	-0.478699
226.002	0.201721	-0.452271
228.002	0.200287	-0.434876
230.002	0.200562	-0.419525
232.002	0.200012	-0.412598
234.002	0.200958	-0.426086
236.002	0.199524	-0.439942
238.002	0.197907	-0.458405
240.002	0.198303	-0.477814
242.002	0.197266	-0.491974
244.002	0.197784	-0.50473
246.002	0.194885	-0.509918
248.002	0.199005	-0.519592
250.002	0.199005	-0.522644
252.002	0.195465	-0.527008
254.002	0.197327	-0.520447
256.002	0.172943	-0.52948
258.002	-0.0556641	-0.5289
260.002	-0.239685	-0.528107
262.002	-0.298248	-0.542175
264.002	-0.306152	-0.543976
266.002	-0.297638	-0.556519
268.002	-0.288879	-0.563294
270.002	-0.265503	-0.575348
272.002	-0.249756	-0.58197
274.002	-0.242096	-0.588959
276.002	-0.258514	-0.59964
278.002	-0.253754	-0.611908
280.002	-0.244141	-0.606781
282.002	-0.236267	-0.609924
284.002	-0.230621	-0.609925
286.002	-0.214935	-0.59137
288.002	-0.20166	-0.572174
290.002	-0.193909	-0.565979
292.002	-0.184113	-0.573212
294.002	-0.173676	-0.573029
296.002	-0.164276	-0.585419
298.002	-0.153351	-0.593964
300.002	-0.144775	-0.588471
302.002	-0.13504	-0.589783
304.002	-0.121094	-0.585388
306.002	-0.110962	-0.567993
308.002	-0.100891	-0.544891
310.002	-0.0907593	-0.527924
312.002	-0.0754089	-0.513977
314.002	-0.0652466	-0.50943
316.002	-0.0552674	-0.517242
318.002	-0.0417175	-0.521545
320.002	-0.0303345	-0.527283
322.002	-0.0190735	-0.53891
324.002	-0.00872803	-0.548065
326.002	0.00247193	-0.550568
328.002	0.0112915	-0.548859
330.002	0.0155945	-0.529816
332.002	0.0265503	-0.502503
334.002	0.0354309	-0.493103
336.002	0.0462036	-0.474854
338.002	0.0497131	-0.464142
340.002	0.0567017	-0.458862
342.002	0.0623474	-0.461517
344.002	0.068512	-0.470642
346.002	0.0776977	-0.477814
348.002	0.0814514	-0.485107
350.002	0.0829773	-0.477478
352.002	0.088501	-0.47995
354.002	0.089325	-0.484985
356.002	0.096405	-0.482636
358.002	0.0986328	-0.488709
360.002	0.100311	-0.503723
362.002	0.104218	-0.511261
364.002	0.106781	-0.522675
366.002	0.110291	-0.536011
368.002	0.109863	-0.550873
370.002	0.111969	-0.561523
372.002	0.110443	-0.543091
374.002	0.112488	-0.546509
376.002	0.113129	-0.547058
378.002	0.114319	-0.54303
380.002	0.119904	-0.54303
382.002	0.117584	-0.544952
384.002	0.11731	-0.557282
386.002	0.1203	-0.5625
388.002	0.12384	-0.575195
390.002	0.126495	-0.584686
392.002	0.127777	-0.595306
394.002	0.131958	-0.606568
396.002	0.133881	-0.612335
398.002	0.137939	-0.622589
400.002	0.13736	-0.625061
402.002	0.138672	-0.632996
404.002	0.137512	-0.640259
406.002	0.140686	-0.64859
408.002	0.140625	-0.640137
410.002	0.141205	-0.639313
412.002	0.144623	-0.632569
414.002	0.142426	-0.636688
416.002	0.145172	-0.635865
418.002	0.144928	-0.641174
420.002	0.144623	-0.639771
422.002	0.146149	-0.641693
424.002		-0.645691
426.002		-0.651428
428.002		-0.651001
430.002		-0.654663
432.002		-0.659638
434.002		-0.660401
436.002		-0.655579
438.002		-0.655915
440.002		-0.656311
442.002		-0.657623
444.002		-0.661103
446.002		-0.66095
448.002		-0.668243
450.002		-0.664368
452.002		-0.663727
454.002		-0.659546
456.002		-0.657654
458.002		-0.668274
460.002		-0.665131
462.002		-0.694946
464.002		-0.658448
466.002		-0.623902
468.002		-0.602112
470.002		-0.587494

## Sheet: 4_Fig
mannitol			sorbitol
min	current		min	current
3.33333e-05	0.00071415		0.900033	-0.00345823
0.0333667	0.00263675		0.933367	-0.00245116
0.0667	0.00486452		0.9667	-0.00300048
0.100033	0.00138553		1.00003	-0.00129147
0.133367	0.00135499		1.03337	-0.00260374
0.1667	0.00080572		1.0667	-9.7674e-06
0.200033	0.00227054		1.10003	-0.00766968
0.233367	0.00178226		1.13337	-0.0151465
0.2667	0.00288091		1.1667	-0.0147497
0.300033	0.00132448		1.20003	-0.013529
0.333367	0.000134315		1.23337	-0.0109656
0.3667	0.00199589		1.2667	-0.00800536
0.400033	0.000378442		1.30003	-0.00815794
0.433367	-0.000476045		1.33337	-0.00705931
0.4667	-0.00484005		1.3667	-0.00608275
0.500033	-0.0458862		1.40003	-0.0089514
0.533367	-0.0579711		1.43337	-0.00272579
0.5667	-0.0598633		1.4667	-0.00358032
0.600033	-0.0586426		1.50003	-0.00409908
0.633367	-0.0568115		1.53337	-0.0040686
0.6667	-0.0544311		1.5667	-0.00284788
0.700033	-0.0484802		1.60003	-0.00284788
0.733367	-0.047229		1.63337	-0.00287839
0.7667	-0.0383789		1.6667	-0.00226804
0.800033	-0.0367004		1.70003	-0.00379392
0.833367	-0.0307495		1.73337	-0.00364135
0.8667	-0.0234863		1.7667	-0.00101682
0.900033	-0.0198853		1.80003	-0.00123044
0.933367	-0.0177795		1.83337	-0.00306151
0.9667	-0.0160705		1.8667	-0.0396826
1.00003	-0.0115845		1.90003	-0.0804235
1.03337	-0.0111572		1.93337	-0.0337317
1.0667	-0.00740352		1.9667	-0.0205176
1.10003	-0.0356323		2.00003	-0.0149328
1.13337	-0.330005		2.03337	-0.0122473
1.1667	-0.229572		2.0667	-0.00794432
1.20003	-0.163318		2.10003	-0.00977538
1.23337	-0.138599		2.13337	-0.00898192
1.2667	-0.122852		2.1667	-0.00525878
1.30003	-0.111468		2.20003	-0.00394651
1.33337	-0.0996582		2.23337	-0.00248167
1.3667	-0.0875427		2.2667	-0.00501463
1.40003	-0.0786621		2.30003	-0.00220702
1.43337	-0.0711853		2.33337	-0.00208494
1.4667	-0.0607483		2.3667	-0.00159666
1.50003	-0.0534546		2.40003	-0.000253862
1.53337	-0.0457946		2.43337	-0.000559067
1.5667	-0.0391113		2.4667	-0.00208493
1.60003	-0.0339844		2.50003	0.000875239
1.63337	-0.0294067		2.53337	0.000509036
1.6667	-0.0261108		2.5667	0.00127201
1.70003	-0.0198242		2.60003	-0.0188696
1.73337	-0.0144226		2.63337	-0.140513
1.7667	-0.0129577		2.6667	-0.0736181
1.80003	-0.0125305		2.70003	-0.0312292
1.83337	-0.00996701		2.73337	-0.017832
1.8667	-0.00654905		2.7667	-0.012522
1.90003	-0.00456538		2.80003	-0.00864622
1.93337	-0.0496094		2.83337	-0.00745604
1.9667	-0.6357		2.8667	-0.00617428
2.00003	-0.488239		2.90003	-0.00477047
2.03337	-0.208881		2.93337	-0.00376341
2.0667	-0.148334		2.9667	-0.00367184
2.10003	-0.124042		3.00003	-0.00110837
2.13337	-0.109668		3.03337	-0.0015051
2.1667	-0.101856		3.0667	0.000631124
2.20003	-0.0926086		3.10003	-0.000986314
2.23337	-0.0809204		3.13337	-0.00181029
2.2667	-0.0706665		3.1667	0.000417532
2.30003	-0.0606262		3.20003	-0.00110839
2.33337	-0.0548278		3.23337	-0.000192844
2.3667	-0.0450928		3.2667	0.000814223
2.40003	-0.0426513		3.30003	0.000509049
2.43337	-0.0354492		3.33337	2.07485e-05
2.4667	-0.0280945		3.3667	-0.0339758
2.50003	-0.0250732		3.40003	-0.216044
2.53337	-0.0186951		3.43337	-0.118723
2.5667	-0.0140564		3.4667	-0.0777991
2.60003	-0.0151245		3.50003	-0.0586645
2.63337	-0.0106079		3.53337	-0.0440466
2.6667	-0.00874632		3.5667	-0.0353491
2.70003	-0.00679318		3.60003	-0.0310766
2.73337	-0.00691527		3.63337	-0.0271094
2.7667	-0.00441282		3.6667	-0.0243933
2.80003	-0.00331418		3.70003	-0.0245459
2.83337	-0.00511475		3.73337	-0.0196631
2.8667	-0.00319211		3.7667	-0.0173743
2.90003	-0.000262446		3.80003	-0.0164587
2.93337	-0.0468933		3.83337	-0.0166113
2.9667	-0.552387		3.8667	-0.016062
3.00003	-0.341663		3.90003	-0.0155127
3.03337	-0.179828		3.93337	-0.013529
3.0667	-0.138507		3.9667	-0.0101721
3.10003	-0.118365		4.00003	-0.0127966
3.13337	-0.107806		4.03337	-0.0102637
3.1667	-0.097583		4.0667	-0.00818844
3.20003	-0.0870849		4.10003	-0.00983641
3.23337	-0.0781433		4.13337	-0.00763913
3.2667	-0.069873		4.1667	-0.00928712
3.30003	-0.0607482		4.20003	-0.0080969
3.33337	-0.0559875		4.23337	-0.0061743
3.3667	-0.0488769		4.2667	-0.0075781
3.40003	-0.0421325		4.30003	-0.00589963
3.43337	-0.0356628		4.33337	-0.00657102
3.4667	-0.0341064
3.50003	-0.0276062
3.53337	-0.0241577
3.5667	-0.0202209
3.60003	-0.0156738
3.63337	-0.016864
3.6667	-0.0150329
3.70003	-0.0115539
3.73337	-0.011737
3.7667	-0.00810544
3.80003	-0.00407712
3.83337	-0.00471801
3.8667	-0.00352782
3.90003	-0.00358887
3.93337	-0.456775
3.9667	-0.588214
4.00003	-0.322681
4.03337	-0.229144
4.0667	-0.193805
4.10003	-0.169177
4.13337	-0.147632
4.1667	-0.133899
4.20003	-0.123706
4.23337	-0.107501
4.2667	-0.0978577
4.30003	-0.089038
4.33337	-0.0797912
4.3667	-0.0664245
4.40003	-0.0606262
4.43337	-0.0543396
4.4667	-0.0470459
4.50003	-0.0417053
4.53337	-0.0378601
4.5667	-0.0318481
4.60003	-0.0242187
4.63337	-0.020404
4.6667	-0.0163757
4.70003	-0.0122864
4.73337	-0.0099365
4.7667	-0.00621336
4.80003	-0.00395504
4.83337	0.00111088
4.8667	0.000836229
4.90003	0.00309453
4.93337	0.00462038
4.9667	0.00559693
5.00003	0.00529178
5.03337	-0.265521
5.0667	-0.959095
5.10003	-0.710559
5.13337	-0.455188
5.1667	-0.33916
5.20003	-0.284259
5.23337	-0.25246
5.2667	-0.229297
5.30003	-0.212848
5.33337	-0.193439
5.3667	-0.175494
5.40003	-0.160877
5.43337	-0.151263
5.4667	-0.139179
5.50003	-0.127124
5.53337	-0.117694
5.5667	-0.108417
5.60003	-0.0992004
5.63337	-0.0913879
5.6667	-0.0843384
5.70003	-0.0773193
5.73337	-0.0717346
5.7667	-0.0659362
5.80003	-0.0626709
5.83337	-0.0571167
5.8667	-0.0539734
5.90003	-0.0531494
5.93337	-0.0486022
5.9667	-0.0445129
6.00003	-0.0444213
6.03337	-0.039508
6.0667	-0.0398437
6.10003	-0.0380127
6.13337	-0.0366394
6.1667	-0.0362427
6.20003	-0.0341675
6.23337	-0.0366394
6.2667	-0.0318786
6.30003	-0.0320007
6.33337	-0.0324585
6.3667	-0.0263855
6.40003	-0.026477
6.43337	-0.0266296
6.4667	-0.0239136
6.50003	-0.489215
6.53337	-0.894702
6.5667	-0.864185
6.60003	-0.746234
6.63337	-0.609485
6.6667	-0.508014
6.70003	-0.430652
6.73337	-0.36214
6.7667	-0.325183
6.80003	-0.293079
6.83337	-0.270435
6.8667	-0.24715
6.90003	-0.235278
6.93337	-0.219195
6.9667	-0.206561
7.00003	-0.1935
7.03337	-0.182239
7.0667	-0.169818
7.10003	-0.163776
7.13337	-0.153369
7.1667	-0.143451
7.20003	-0.133838
7.23337	-0.127521
7.2667	-0.119312
7.30003	-0.111621
7.33337	-0.105792
7.3667	-0.0989258
7.40003	-0.0930664
7.43337	-0.0817443
7.4667	-0.0768616
7.50003	-0.0731384
7.53337	-0.062793
7.5667	-0.0572387
7.60003	-0.0528442
7.63337	-0.0488159
7.6667	-0.0416443
7.70003	-0.0389282
7.73337	-0.031604
7.7667	-0.0311462
7.80003	-0.028949
7.83337	-0.0251037
7.8667	-0.025531
7.90003	-0.0221741
7.93337	-0.0208007
7.9667	-0.0211059
8.00003	-0.0174133

## Sheet: 5_Fig
qRT-PCR
Block Type	96well
Chemistry	SYBR_GREEN
Experiment Run End Time	2016-10-19 14:03:23 PM PDT
Instrument Type	steponeplus
Passive Reference	ROX
	f: female, m;male
Well	Sample Name	Target Name	Task	Reporter	Quencher	RQ	RQ Min	RQ Max	Cт	Cт Mean	Cт SD	ΔCт Mean	ΔCт SE	ΔΔCт	Ct Threshold	Automatic Baseline	Baseline Start	Baseline End	Efficiency	Tm1	Tm2
A3	Anf	TcGr20	UNKNOWN	SYBR	None	0.850966	0.351153	2.06219	32.5483	32.7784	0.325379	7.46735	0.296794	0.232827	17.6502	TRUE	3	24	1	79.017	71.7126
A4	Hf	TcGr20	UNKNOWN	SYBR	None	0.278327			33.6726	33.7649	0.247766	9.07967		1.84515	17.6502	TRUE	3	22	1	80.2096	72.0107
A6	Lf	TcGr20	UNKNOWN	SYBR	None	0.119456			34.8723	34.8723		10.3		3.06545	17.6502	TRUE	3	24	1	79.0175	72.0107
A7	Anf	RpS3	UNKNOWN	SYBR	None				25.1235	25.311	0.265145				10	TRUE	3	16	1	84.0813
A8	Hf	RpS3	UNKNOWN	SYBR	None				24.6852	24.6852					10	TRUE	3	16	1	84.0813
A9	Tm	RpS3	UNKNOWN	SYBR	None				Undetermined	23.5083	0.0317875				10	TRUE	3	28	1	83.7818
A10	Lf	RpS3	UNKNOWN	SYBR	None				24.2616	24.5723	0.439397				10	TRUE	3	14	1	83.7818
B3	Anf	TcGr20	UNKNOWN	SYBR	None	0.850966	0.351153	2.06219	33.0085	32.7784	0.325379	7.46735	0.296794	0.232827	17.6502	TRUE	3	23	1	80.0605	71.7126
B4	Hm	TcGr20	UNKNOWN	SYBR	None	0.112918			34.3089	34.4493	0.198529	10.3812		3.14665	17.6502	TRUE	3	24	1	80.0605	71.8617
B5	Tm	TcGr20	UNKNOWN	SYBR	None	0.112808	0.0690193	0.184378	34.0541	33.8909	0.230792	10.3826	0.164735	3.14806	17.6502	TRUE	3	24	1	80.2101	71.7125
B7	Anf	RpS3	UNKNOWN	SYBR	None				25.4985	25.311	0.265145				10	TRUE	3	17	1	83.9323
B8	Hm	RpS3	UNKNOWN	SYBR	None				Undetermined	24.0681					10	TRUE	3	28	1	83.7833
B9	Tm	RpS3	UNKNOWN	SYBR	None				23.5308	23.5083	0.0317875				10	TRUE	3	15	1	83.7818
B10	Lf	RpS3	UNKNOWN	SYBR	None				24.883	24.5723	0.439397				10	TRUE	3	16	1	83.7818
C5	Abf	TcGr20	UNKNOWN	SYBR	None	0.438449	0.287106	0.669569	31.6849	31.4776	0.332375	8.42405	0.191935	1.18952	17.6502	TRUE	3	21	1	72.3089	80.2101
C7	Anf	RpS3	UNKNOWN	SYBR	None				Undetermined	25.311	0.265145				10	TRUE	3	30	1	83.9323
C8	Hm	RpS3	UNKNOWN	SYBR	None				24.0681	24.0681					10	TRUE	3	16	1	83.9323
C9	Abf	RpS3	UNKNOWN	SYBR	None				23.0497	23.0536	0.00541772				10	TRUE	3	12	1	83.7818
C10	Lf	RpS3	UNKNOWN	SYBR	None				Undetermined	24.5723	0.439397				10	TRUE	3	30	1	83.7818
D3	Anm	TcGr20	UNKNOWN	SYBR	None	0.161052			35.5887	35.2352	0.909387	9.86893		2.6344	17.6502	TRUE	3	24	1	80.0605
D4	Hm	TcGr20	UNKNOWN	SYBR	None	0.112918			34.5897	34.4493	0.198529	10.3812		3.14665	17.6502	TRUE	3	24	1	80.0605
D5	Abf	TcGr20	UNKNOWN	SYBR	None	0.438449	0.287106	0.669569	31.0943	31.4776	0.332375	8.42405	0.191935	1.18952	17.6502	TRUE	3	19	1	80.061	71.7125
D7	Anm	RpS3	UNKNOWN	SYBR	None				25.3663	25.3663					10	TRUE	3	15	1	83.9323
D8	Hm	RpS3	UNKNOWN	SYBR	None				Undetermined	24.0681					10	TRUE	3	29	1	83.9323
D9	Abf	RpS3	UNKNOWN	SYBR	None				23.0574	23.0536	0.00541772				10	TRUE	3	13	1	83.7818
D10	Lm	RpS3	UNKNOWN	SYBR	None				Undetermined	24.1633					10	TRUE	3	32	1	83.7818
E3	Anm	TcGr20	UNKNOWN	SYBR	None	0.161052			35.9147	35.2352	0.909387	9.86893		2.6344	17.6502	TRUE	3	25	1	80.2096	71.7126
E4	Tf	TcGr20	UNKNOWN	SYBR	None	0.0834117			34.9369	34.488	0.634843	10.8181		3.58361	17.6502	TRUE	3	22	1	80.0605	72.0107
E5	Abf	TcGr20	UNKNOWN	SYBR	None	0.438449	0.287106	0.669569	31.6537	31.4776	0.332375	8.42405	0.191935	1.18952	17.6502	TRUE	3	19	1	80.2101	71.7125
E6	Lm	TcGr20	UNKNOWN	SYBR	None	1			31.3979	31.3979		7.23453		0	17.6502	TRUE	3	21	1	78.5702	72.1598
E7	Anm	RpS3	UNKNOWN	SYBR	None				Undetermined	25.3663					10	TRUE	3	29	1	83.9323
E8	Tf	RpS3	UNKNOWN	SYBR	None				Undetermined	23.6699					10	TRUE	3	30	1	83.9323
E9	Abf	RpS3	UNKNOWN	SYBR	None				Undetermined	23.0536	0.00541772				10	TRUE	3	27	1	83.7818
E10	Lm	RpS3	UNKNOWN	SYBR	None				24.1633	24.1633					10	TRUE	3	16	1	83.7818
F3	Anm	TcGr20	UNKNOWN	SYBR	None	0.161052			34.2021	35.2352	0.909387	9.86893		2.6344	17.6502	TRUE	3	24	1	79.9114	71.4144
F4	Tf	TcGr20	UNKNOWN	SYBR	None	0.0834117			34.0391	34.488	0.634843	10.8181		3.58361	17.6502	TRUE	3	23	1	80.2096	72.0107
F5	Abm	TcGr20	UNKNOWN	SYBR	None				32.3677	32.7041	0.292013				17.6502	TRUE	3	21	1	80.3592
F7	Anm	RpS3	UNKNOWN	SYBR	None				Undetermined	25.3663					10	TRUE	3	30	1	83.9323
F8	Tf	RpS3	UNKNOWN	SYBR	None				23.6699	23.6699					10	TRUE	3	13	1	83.9323
F9	Abm	RpS3	UNKNOWN	SYBR	None				Undetermined						10	TRUE	3	27	1	83.7818
F10	Lm	RpS3	UNKNOWN	SYBR	None				Undetermined	24.1633					10	TRUE	3	28	1	83.7818
G3	Hf	TcGr20	UNKNOWN	SYBR	None	0.278327			34.0456	33.7649	0.247766	9.07967		1.84515	17.6502	TRUE	3	22	1	80.2096	71.8617
G5	Abm	TcGr20	UNKNOWN	SYBR	None				32.8527	32.7041	0.292013				17.6502	TRUE	3	21	1	80.5083
G7	Hf	RpS3	UNKNOWN	SYBR	None				Undetermined	24.6852					10	TRUE	3	29	1	83.9323
G8	Tf	RpS3	UNKNOWN	SYBR	None				Undetermined	23.6699					10	TRUE	3	29	1	83.9323
G9	Abm	RpS3	UNKNOWN	SYBR	None				Undetermined						10	TRUE	3	28	1	83.7818
G10		TcGr20	NTC	SYBR	None				34.5055						17.6502	TRUE	3	23	1	78.7138	71.8571
H3	Hf	TcGr20	UNKNOWN	SYBR	None	0.278327			33.5765	33.7649	0.247766	9.07967		1.84515	17.6502	TRUE	3	23	1	80.3586	72.0107
H4	Tm	TcGr20	UNKNOWN	SYBR	None	0.112808	0.0690193	0.184378	33.7277	33.8909	0.230792	10.3826	0.164735	3.14806	17.6502	TRUE	3	23	1	80.0605	71.7126
H5	Abm	TcGr20	UNKNOWN	SYBR	None				32.8919	32.7041	0.292013				17.6502	TRUE	3	23	1	80.5083
H7	Hf	RpS3	UNKNOWN	SYBR	None				Undetermined	24.6852					10	TRUE	3	29	1	84.0813
H8	Tm	RpS3	UNKNOWN	SYBR	None				23.4858	23.5083	0.0317875				10	TRUE	3	14	1	84.0813
H9	Abm	RpS3	UNKNOWN	SYBR	None				Undetermined						10	TRUE	3	28	1	83.9308
H10		RpS3	NTC	SYBR	None				32.1851						10	TRUE	3	23	1	83.6327

## Sheet: 6_Fig
mg/48 h
water	50 mM sorbitol	100 mM sorbitol	200 mM sorbitol	50 mM mannitol	100 mM mannitol	200 mM mannitol
0.07	0.1	0.17	0.29	0.18	0.62	0.57
0.07	0.12	0.18	0.28	0.39	0.69	0.83
0.01	0.09	0.22	0.28	0.37	0.54	0.59
0.09	0.12	0.19	0.25	0.22	0.82	0.62
0.11	0.07	0.12	0.24	0.28	0.54	0.58
0.07	0.11	0.16	0.18	0.29	0.51	0.64

## Sheet: 7_Fig
mean	SEM	N	mannitol 100 mM	tribute
dsEluc			dsEluc	dsTcGr20
1	0.01	3	0.63	0
			0.82	0.43
dsTcGr20			0.32	0.16
0.115041	0.0890858	3	0.55	0.12
			0.43	0.22
			0.72	0.11
			0.62	0.04
			0.36	0.05
			0.58	0.29
			0.66	0.32
			0.52	0.15
			0.65	0.47
			0.54	0.34
			0.59	0.05
			0.38	0
			0.51	0.19
			0.71	0.18
			0.66	0.21
			0.37	0.42
			0.6	0.24
			0.62	0.22
			0.63	0.13
			0.54	0.51
			0.48	0.28

## Sheet: 1_S
BmGr10
sec	current
358.002	0.130341
360.002	0.138702
362.002	0.140564
364.002	0.131836
366.002	0.119263
368.002	0.129547
370.002	0.134003
372.002	0.133881
374.002	0.120178
376.002	0.125519
378.002	0.127136
380.002	0.130615
382.002	0.13382
384.002	0.128815
386.002	0.126465
388.002	0.13089
390.002	0.121552
392.002	0.128174
394.002	0.123993
396.002	0.123657
398.002	0.121033
400.002	0.122833
402.002	0.128448
404.002	0.122223
406.002	0.130615
408.002	0.126099
410.002	0.131043
412.002	0.132446
414.002	0.126801
416.002	0.136658
418.002	0.124786
420.002	0.120148
422.002	0.12384
424.002	-0.957276
426.002	-2.09174
428.002	-2.26282
430.002	-2.16043
432.002	-2.01102
434.002	-1.8616
436.002	-1.73602
438.002	-1.62888
440.002	-1.53174
442.002	-1.43564
444.002	-1.36282
446.002	-1.28619
448.002	-1.2215
450.002	-1.16596
452.002	-1.10605
454.002	-1.06458
456.002	-1.01398
458.002	-0.968384
460.002	-0.928131
462.002	-0.886902
464.002	-0.852234
466.002	-0.805084
468.002	-0.774994
470.002	-0.743348
472.002	-0.703278
474.002	-0.679535
476.002	-0.630829
478.002	-0.601654
480.002	-0.56955
482.002	-0.540527
484.002	-0.521515
486.002	-0.491638
488.002	-0.465027
490.002	-0.441071
492.002	-0.414459
494.002	-0.395813
496.002	-0.371674
498.002	-0.360779
500.002	-0.333771
502.002	-0.317047
504.002	-0.30011
506.002	-0.287201
508.002	-0.270172
510.002	-0.254761
512.002	-0.239868
514.002	-0.224243
516.002	-0.21405
518.002	-0.200439
520.002	-0.195587
522.002	-0.177734
524.002	-0.173004
526.002	-0.162262
528.002	-0.149414
530.002	-0.141754
532.002	-0.136414
534.002	-0.126373
536.002	-0.116821
538.002	-0.107452
540.002	-0.0975647
542.002	-0.0879212
544.002	-0.0774536
546.002	-0.0722657
548.002	-0.0656128
550.002	-0.0583801
552.002	-0.0531921
554.002	-0.0466309
556.002	-0.0362244
558.002	-0.0300293
560.002	-0.0231018
562.002	-0.0194397
564.002	-0.00982666
566.002	-0.00924683
568.002	0.00106811
570.002	0.00579833
572.002	0.0123901
574.002	0.0130615
576.002	0.0175476
578.002	0.0249024
580.002	0.0254822
582.002	0.02948
584.002	0.034729
586.002	0.0348511
588.002	0.0436096
590.002	0.0478821
592.002	0.0444947
594.002	0.048523
596.002	0.0507813
598.002	0.0571594
600.002	0.0688782
602.002	0.0637817
604.002	0.0678406
606.002	0.0734559
608.002	0.081604
610.002	0.0832825
612.002	0.0878296
614.002	0.0863037
616.002	0.0790406
618.002	0.0851746
620.002	0.0905762
622.002	0.080719
624.002	0.0883484
626.002	0.0860596
628.002	0.0888062
630.002	0.0917054
632.002	0.0922852
634.002	0.0930481
636.002	0.094635
638.002	0.0933228
640.002	0.0897611

## Sheet: 2_S
sec	A	B	C
0.002	0.218781	0.18512	0.188904
2.002	0.217621	0.186646	0.190613
4.002	0.216248	0.185455	0.192566
6.002	0.220428	0.182251	0.192963
8.002	0.213287	0.182617	0.182373
10.002	0.222961	0.184357	0.196655
12.002	0.209168	0.184021	0.195282
14.002	0.211121	0.184235	0.194336
16.002	0.21283	0.179993	0.196259
18.002	0.228485	0.180267	0.181061
20.002	0.216705	0.182007	0.17923
22.002	0.196136	0.182343	0.167236
24.002	0.210388	0.181915	0.166138
26.002	0.209351	0.181488	0.156403
28.002	0.19986	0.178925	0.159241
30.002	0.20871	0.178253	0.162506
32.002	0.211517	0.178894	0.166351
34.002	0.215424	0.177795	0.159699
36.002	0.210663	0.175873	0.162323
38.002	0.212921	0.178711	0.170258
40.002	0.20224	0.17572	0.173706
42.002	0.210724	0.180908	0.17514
44.002	0.219177	0.18042	0.177185
46.002	0.211334	0.178284	0.170319
48.002	0.209625	0.179138	0.171234
50.002	0.202515	0.176361	0.155487
52.002	0.21698	0.174683	0.156342
54.002	0.215729	0.174194	0.139404
56.002	0.20343	0.175354	0.165344
58.002	0.196869	0.174103	0.156067
60.002	0.188751	0.172516	0.15567
62.002	0.184265	0.177002	0.157471
64.002	0.186859	0.177704	0.14502
66.002	0.198364	0.176178	0.141846
68.002	0.207581	0.179016	0.154694
70.002	0.209808	0.177856	0.163605
72.002	0.200928	0.176147	0.179199
74.002	0.185883	0.175934	0.16217
76.002	0.190857	0.174469	0.173737
78.002	0.19339	0.173798	0.16507
80.002	0.195129	0.17569	0.177429
82.002	0.19635	0.169891	0.180878
84.002	0.204895	0.169342	0.183044
86.002	0.200317	0.165283	0.181671
88.002	0.190796	0.16745	0.176697
90.002	0.193665	0.165466	0.18338
92.002	0.207794	0.16449	0.183624
94.002	0.20874	0.165497	0.186707
96.002	0.212769	0.163666	0.186707
98.002	0.195801	0.164093	0.184876
100.002	0.18396	0.166992	0.181274
102.002	0.190063	0.165222	0.181763
104.002	0.19873	0.166748	0.181396
106.002	0.211243	0.167633	0.179352
108.002	0.192688	0.164612	0.173126
110.002	0.206543	0.170197	0.174805
112.002	0.198975	0.170441	0.177887
114.002	0.206024	0.172638	0.170227
116.002	0.205902	0.171143	0.169403
118.002	0.198181	0.166931	0.168762
120.002	0.199127	0.159088	0.167542
122.002	0.210388	0.160614	0.16452
124.002	0.200226	0.150848	0.165039
126.002	0.199585	0.15448	0.176544
128.002	0.206177	0.155304	0.16983
130.002	0.191864	0.154419	0.180511
132.002	0.201141	0.149536	0.173859
134.002	0.188385	0.147919	0.179199
136.002	0.194	0.145538	0.179016
138.002	0.184448	0.143372	0.183197
140.002	0.193512	0.147461	0.178772
142.002	0.195648	0.145355	0.184418
144.002	0.186798	0.145355	0.171936
146.002	0.199005	0.148682	0.182678
148.002	0.178711	0.146912	0.187592
150.002	0.197205	0.15332	0.186462
152.002	0.203278	0.15332	0.192322
154.002	0.198731	0.155853	0.19278
156.002	0.195404	0.152496	0.179596
158.002	0.199432	0.15976	0.19397
160.002	0.18512	0.159271	0.194214
162.002	0.184845	0.15918	0.192871
164.002	0.186584	0.152802	0.202454
166.002	0.174561	0.151672	0.19516
168.002	0.185761	0.154297	0.190887
170.002	0.190704	0.148499	0.20166
172.002	0.179413	0.147552	0.19809
174.002	0.194946	0.146912	0.198303
176.002	0.198395	0.146606	0.199829
178.002	0.18457	0.146973	0.199951
180.002	0.185822	0.149078	0.202606
182.002	0.188477	0.147919	0.197815
184.002	0.198761	0.151215	0.202332
186.002	0.196655	0.153046	0.199707
188.002	0.186981	0.155731	0.196381
190.002	0.192047	0.154877	0.198883
192.002	0.187775	0.157715	0.190704
194.002	0.17395	0.153656	0.191803
196.002	0.171387	0.154724	0.197693
198.002	0.175598	0.162689	0.181152
200.002	0.169708	0.160065	0.185028
202.002	0.175842	0.156677	0.185608
204.002	0.175262	0.161652	0.182129
206.002	0.17395	0.158752	0.174042
208.002	0.178864	0.159637	0.170746
210.002	0.174133	0.158569	0.170746
212.002	0.184814	0.155335	0.168243
214.002	0.184052	0.154175	0.189178
216.002	0.182465	0.144135	0.165649
218.002	0.186615	0.148163	0.179901
220.002	0.191223	0.145752	0.179443
222.002	0.184174	0.140656	0.171478
224.002	0.189148	0.145325	0.185669
226.002	0.190552	0.142303	0.183014
228.002	0.195435	0.141113	0.161102
230.002	0.196503	0.147858	0.202911
232.002	0.194489	0.148407	0.193298
234.002	0.19516	0.148224	0.187744
236.002	0.19397	0.149261	0.174133
238.002	0.194946	0.148468	0.2099
240.002	0.196289	0.148285	0.198395
242.002	0.205353	0.147919	0.193329
244.002	0.1922	0.146545	0.187134
246.002	0.189179	0.14212	0.20105
248.002	0.193054	0.140503	0.198547
250.002	0.204895	0.140167	0.192474
252.002	0.178101	0.142639	0.173248
254.002			0.211182

## Sheet: 4_S
mean	SEM	N
dsEluc
1	0.394622	3
dsTcGr20
1.09039	0.255533	3
